# Supplementary material for: Cerebral Oxygen Delivery and Consumption in Brain-Injured Patients
Source: J Pers Med. 2022 Oct 25;12(11):1763. doi: 10.3390/jpm12111763 (PMC9698645; doi:10.3390/jpm12111763)
Supplement: Supplementary file 1 [file jpm-12-01763-s001.zip]

Archive with 1 entries (1 files):
- jpm-1911887-supplementary.pdf
